# Supplementary material for: Geographic variation in lack of food group consumption among children in India: An analysis of change across 720 districts, 2016−2021
Source: PLOS Glob Public Health. 2026 Jan 2;6(1):e0005077. doi: 10.1371/journal.pgph.0005077 (PMC12758683; doi:10.1371/journal.pgph.0005077)
Supplement: S1 Table — Note: 95% CI, 95% confidence intervals. The percentage point change is 2021 minus 2016. (XLSX) [file pgph.0005077.s001.xlsx]

## Sheet: Sheet1
	Mean (95% CI)
Food group and items	NFHS 2021	NFHS 2016	Percent point change
Other solid, semi-solid, or soft food	76.81 (75.92–77.71)	78.82 (77.81–79.83)	-2.00 (-2.86–-1.13)
Fruits and vegetables	50.43 (49.54–51.31)	52.69 (51.71–53.67)	-2.26 (-3.06–-1.46)
Any dark green, leafy vegetables	67.69 (66.78–68.60)	70.42 (69.33–71.52)	-2.73 (-3.65–-1.82)
Any pumpkin, carrots, squash or sweet potatoes that are yellow or orange inside	78.65 (77.88–79.42)	81.12 (80.33–81.91)	-2.47 (-3.26–-1.68)
Any ripe mangoes, papayas, cantaloupe, or jackfruit	85.85 (85.24–86.45)	82.96 (82.20–83.71)	2.90 (2.10–3.69)
Any other fruits or vegetables	70.70 (69.87–71.54)	75.32 (74.44–76.21)	-4.62 (-5.36–-3.88)
Grains, roots, and tubers	33.34 (32.57–34.11)	30.80 (30.08–31.53)	2.54 (1.66–3.41)
Any bread, roti, chapati, rice, noodles, biscuits, idli or any other foods made from grains	38.92 (38.11–39.72)	34.36 (33.61–35.10)	4.56 (3.59–5.52)
Any white potatoes, white yams, manioc, cassava, or any other foods made from roots	75.61 (74.77–76.46)	79.24 (78.33–80.16)	-3.64 (-4.41–-2.86)
Any foods made from beans, peas, lentils, or nuts	83.50 (82.92–84.09)	86.86 (86.12–87.60)	-3.36 (-4.04–-2.68)
Meat/non-vegetarian	88.09 (87.28–88.91)	89.20 (88.29–90.10)	-1.11 (-1.70–-0.52)
Any liver, kidney, heart or other organ meats	94.87 (94.46–95.29)	95.31 (94.83–95.79)	-0.44 (-0.83–-0.04)
Any other meat	95.90 (95.47–96.33)	95.98 (95.56–96.41)	-0.08 (-0.37–0.21)
Any chicken, duck or other birds	93.90 (93.39–94.40)	94.96 (94.46–95.46)	-1.07 (-1.44–-0.69)
Any eggs	82.09 (81.02–83.16)	85.29 (84.12–86.45)	-3.20 (-3.92–-2.49)
Any fresh or dried fish or shellfish	94.52 (94.01–95.03)	95.24 (94.67–95.82)	-0.72 (-1.17–-0.28)
Dairy products	81.66 (80.91–82.41)	83.53 (82.65–84.40)	-1.86 (-2.53–-1.19)
Any other milk such as tinned, powdered, or fresh animal milk	60.50 (59.57–61.43)	62.67 (61.62–63.72)	-2.16 (-2.85–-1.47)
Yogurt	90.88 (90.16–91.61)	91.05 (90.29–91.80)	-0.16 (-0.67–0.34)
Any cheese or other food made from milk	89.04 (88.60–89.48)	91.41 (90.87–91.95)	-2.37 (-2.89–-1.84)
Formula food	77.23 (76.34–78.12)	78.79 (77.68–79.90)	-1.55 (-2.68–-0.43)
Infant formula	89.78 (89.07–90.49)	91.23 (90.48–91.97)	-1.44 (-2.37–-0.51)
Any commercially fortified baby food such as cerelac or farex	84.85 (84.22–85.47)	85.06 (84.24–85.88)	-0.21 (-0.95–0.53)
Liquid food (excluding milk)	58.37 (57.33–59.41)	60.47 (59.34–61.61)	-2.10 (-2.94–-1.26)
Any other liquids	79.14 (78.40–79.89)	80.35 (79.67–81.04)	-1.21 (-1.84–-0.58)
Juice or juice drinks	78.97 (78.13–79.82)	80.49 (79.50–81.47)	-1.51 (-2.38–-0.64)
Clear broth	82.19 (81.30–83.08)	84.26 (83.23–85.28)	-2.07 (-2.78–-1.35)
