# Supplementary material for: Geographic variation in lack of food group consumption among children in India: An analysis of change across 720 districts, 2016−2021
Source: PLOS Glob Public Health. 2026 Jan 2;6(1):e0005077. doi: 10.1371/journal.pgph.0005077 (PMC12758683; doi:10.1371/journal.pgph.0005077)
Supplement: S2 Table — Note: Estimates from three-level random intercept logistic regression models. Variance components indicate between-state, between-district, and between-community variation. (XLSX) [file pgph.0005077.s002.xlsx]

## Sheet: Sheet1
Food group	Fixed Intercept, β₀ (SE)		variance, σ²
		State-level (SE)	District-level (SE)	Community-level (SE)
2021
Other solid, semi-solid, or soft food	73.58 (2.03)	145.03 (35.05)	22.89 (1.37)	74.42 (0.68)
Fruits and vegetables	46.58 (1.77)	108.10 (26.55)	28.84 (1.67)	59.62 (0.54)
Grains, roots, and tubers	31.77 (1.37)	60.31 (15.79)	54.84 (3.10)	66.53 (0.60)
Meat/non-vegetarian	83.24 (2.22)	175.73 (41.92)	13.74 (0.79)	24.72 (0.22)
Dairy products	59.62 (1.94)	127.87 (31.98)	52.50 (2.95)	52.26 (0.47)
Formula food	74.04 (1.86)	119.19 (29.16)	30.35 (1.76)	66.97 (0.61)
Liquid food (excluding milk)	54.56 (2.23)	171.47 (42.08)	52.41 (3.02)	102.56 (0.93)
2016
Other solid, semi-solid, or soft food	75.62 (2.24)	172.67 (42.56)	50.68 (3.05)	84.68 (0.77)
Fruits and vegetables	48.76 (2.01)	139.59 (34.29)	33.52 (2.00)	45.68 (0.41)
Grains, roots, and tubers	30.49 (1.42)	65.92 (16.97)	45.96 (2.70)	37.69 (0.34)
Meat /non-vegetarian	84.61 (2.28)	183.15 (43.98)	20.86 (1.25)	29.36 (0.27)
Dairy products	62.26 (2.34)	188.06 (46.50)	62.14 (3.66)	54.72 (0.50)
Formula food	75.35 (2.38)	198.47 (48.16)	37.95 (2.27)	54.69 (0.50)
Liquid food (excluding milk)	56.26 (2.45)	207.79 (51.24)	49.05 (2.97)	98.86 (0.90)
